# Supplementary material for: Fungal Diversity Drives Non-Linear Trajectories of Soil Multifunctionality During Alpine Grassland Restoration
Source: Microorganisms. 2026 Mar 1;14(3):562. doi: 10.3390/microorganisms14030562 (PMC13029105; doi:10.3390/microorganisms14030562)
Supplement: Supplementary file 1 [file microorganisms-14-00562-s001.zip]

Archive with 1 entries (1 files):
- microorganisms-4146420-supplementary.pdf
